# Supplementary material for: Acoustic Biosensors and Microfluidic Devices in the Decennium: Principles and Applications
Source: Micromachines (Basel). 2021 Dec 26;13(1):24. doi: 10.3390/mi13010024 (PMC8779171; doi:10.3390/mi13010024)
Supplement: Supplementary file 1 [file micromachines-13-00024-s001.zip]

Archive with 1 entries (1 files):
- micromachines-1508566-SI.pdf
